# Supplementary material for: Why Does the Antioxidant Complex Twendee X® Prevent Dementia?
Source: Int J Mol Sci. 2023 Aug 21;24(16):13018. doi: 10.3390/ijms241613018 (PMC10455760; doi:10.3390/ijms241613018)
Supplement: Supplementary file 1 [file ijms-24-13018-s001.zip]

Archive with 1 entries (1 files):
- ijms-2555564-supplementary.xlsx
